# Supplementary material for: Microfluidics Temperature Compensating and Monitoring Based on Liquid Metal Heat Transfer
Source: Micromachines (Basel). 2022 May 19;13(5):792. doi: 10.3390/mi13050792 (PMC9146403; doi:10.3390/mi13050792)
Supplement: Supplementary file 1 [file micromachines-13-00792-s001.zip]

Archive with 1 entries (1 files):
- micromachines-1722178-supplementary.pdf
